# Supplementary material for: Patient reported measures of informed consent for clinical trials: A systematic review
Source: PLoS One. 2018 Jun 27;13(6):e0199775. doi: 10.1371/journal.pone.0199775 (PMC6021104; doi:10.1371/journal.pone.0199775)
Supplement: S1 Text — (XLSX) [file pone.0199775.s003.xlsx]

## Sheet: Sheet1
	Tool	Items	Construct/ domain	Publication concept	Domain	sub-domain
1	TM	This study is designed to give everyone the type of treatment and amount of treatment that best fits his or her individual needs.	Individualisation	Therapeutic misconception	Individualisation	Therapeutic misconception
		When designing research, researchers must be sure that each person in the study will get the best treatment available for that person's individual needs, just as though they were being treated by their personal doctor.	Individualisation		Individualisation	Therapeutic misconception
		Researchers always try to provide each person in a study the treatment that best meets that person's individual needs.	Individualisation		Individualisation	Therapeutic misconception
		The purpose of the (experimental treatment) is to provide the best treatment available for me and the others in the study.	Purpose		Purpose	Benefit
		Research studies are designed primarily to help those people who participate in them rather than primarily to help future patients with the same disease.	Purpose		Purpose	Benefit
		A researcher's most important task is to make sure that the research will help the people who participate.	Purpose		Purpose	Benefit
		The reason I was asked to be in this study is that it will provide me with the best treatment available.	Benefit		Consequences	Benefit
		The treatment I am getting by being in this study is the best treatment for me.	Benefit		Consequences	Benefit
		Being in a research study almost always provides the best possible treatment for a sick person.	Benefit		Consequences	Benefit
		By participating in a research study, people will get the best treatment for their medical problems.	Benefit		Consequences	Benefit
2	TMU	The main reason that people will be recruited for this study is so that they can benefit from the special treatment in this research project.	Therapeutic Misconception TM	Therapeutic misunderstanding	Purpose	Benefit
		The treatment/intervention I would receive may be changed in response to the way my medical condition changes.	TM		Individualisation	Therapeutic misconception
		The researchers in this study know that one of the treatments or interventions will have better results than others.	TM		Purpose	Therapeutic misconception
		The treatment /intervention I would receive in this study will be adapted according to my needs, like the treatment from any other doctor.	TM		Individualisation	Therapeutic misconception
		Medical researchers are only allowed to do things that will benefit the patients.	TM		Consequences	Benefit
		The treatment I would receive is based on my medical needs.	TM		Purpose	Therapeutic misconception
		My doctors would adjust the treatment I receive (e.g., medication dosage) to ensure that I receive the best possible care.	TM		Individualisation	Therapeutic misconception
		My doctor could access the information obtained during the course of this clinical trial.	TM		Purpose	Confidentiality
		The clinical trial is conducted mostly to gather knowledge about my condition.	TM		Purpose	Therapeutic misconception
		The treatment I would receive in this clinical trial would cure my illness.	Therapeutic Misestimation TE		Consequences	Benefit
		My participation in this clinical trial will prolong my life.	TE		Consequences	Benefit
		My participation in this study will improve my quality of life.	TE		Consequences	Benefit
		Taking part in this research study would cure my illness.	TE		Consequences	Benefit
		My participation in this clinical trial would boost my immune system.	TE		Consequences	Benefit
		I'm more likely to benefit than the average person.	TE		Consequences	Benefit
		I am very optimistic about my chances for successful treatment.	Therapeutic Optimism TO		Consequences	Benefit
		There are many ways my participation in this study would help me.	TO		Consequences	Benefit
		My past medical experiences have prepared me well for participation in this study.	TO		Expectations	Experience
		I look forward to participating in this study with hope and enthusiasm.	TO		Expectations	Positive beliefs
		I look forward to being in this study.	TO		Expectations	Positive beliefs
3	ICQ	Do you remember signing a document that indicated that you understood your rights as a research subject and that you were willing to participate in this study?	Perceived understanding	Perceived understanding	Purpose	Process
		Did you know that if you did not participate in this study that you would continue to receive the proper medical care?	Perceived understanding		Consequences	Voluntariness
		Did you understand the study when you decided to participate?	Perceived understanding		Purpose	Aim
		Were the treatments more difficult than you expected?	Perceived understanding		Expectations	Experience
		Do you feel that the potential benefits of participation in this study were explained?	Perceived understanding		Consequences	Benefit
		Do you feel that the inconveniences and potential risks of participation in this study were explained?	Perceived understanding		Consequences	Risk/disadvantage
		Would you participate as a research subject if this study was repeated?	Satisfaction		Expectations	Satisfaction
		Would you participate as a research subject in any Veteran Affairs study in the future?	Satisfaction		Expectations	Satisfaction
		Did you feel that the study personnel were available and willing to answer your questions or concerns about the study?	Satisfaction		Expectations	Satisfaction
		Did participating in this study meet your expectations?	Voluntariness		Expectations	Experience
4	Q-PUR	The main reason for carrying out research with patients is… (is to improve current treatments.)	Value of standard treatment	Patient understanding of research	Purpose	Benefit
		Research with patients is carried out… (when a new treatment is potentially better than the usual, standard one)	Value of standard treatment		Purpose	Uncertainty
		If you do not want to take part in a trial… (you will be offered the treatment which is currently considered the standard treatment for your cancer.)	Value of standard treatment		Consequences	Process
		Doctors involved in clinical research trials/studies… (receive a personal fee for every trial they are involved in. or receive a personal fee for every patient enrolled in the trial.)	Value of standard treatment		Consequences	Voluntariness
		It is justified for doctors to carry out a randomised trial… (when there is a genuine uncertainty from expert cancer doctors about which treatment is best.)	Which treatment is best		Purpose	Uncertainty
		If 'best supportive care' or 'symptom control' is one of the randomisation options in the trial, it means that… (supportive care or symptom control is the standard usual treatment for that type and stage of cancer.)	Which treatment is best		Purpose	Randomisation
		Patients are chosen for a trial… (if they fit the guidelines for selecting patients (developed from previous research work).)	Which treatment is best		Purpose	Process
		Taking part in the trial… (is voluntary - there are no conditions.)	Which treatment is best		Autonomy	Voluntariness
		You can leave a trial… (at any time without giving a reason.)	Which treatment is best		Autonomy	Voluntariness
		In a randomised clinical research trial/study… (the treatment of the individual patient is decided by chance.)	Randomisation		Purpose	Randomisation
		The main aim of a randomised trial is to…(find out if a new treatment is better than the commoly used treatment.)	Randomisation		Purpose	Randomisation
		When a trial is 'randomised'… (you have exactly the same chance of receiving the new treatment (or not receiving it), as any other patient taking part.)	Randomisation		Purpose	Randomisation
		Drawing a blank' in a randomised trial… (can happen if allocated to a non-drug option or 'supportive care/symptom control' (You are then worse off than if allocated to treatment) or is not possible because it is not known which option is best)	Placebo		Purpose	Randomisation
5	UBACC	What is the purpose of the study that was just described to you?	Understanding	Assessing decisional capacity	Purpose	Aim
		Do you believe this is primarily research or primarily treatment?	Understanding		Purpose	Therapeutic misconception
		Please describe some of the risks or discomforts that people may experience if they participate in this study. (Please describe the 2 serious risks associated with the study.)	Understanding		Consequences	Risk/disadvantage
		Please describe some of the possible benefits of this study.	Understanding		Consequences	Benefit
		Do you have to be in this study if you do not want to participate?	Appreciation		Autonomy	Voluntariness
		If you withdraw from this study, will you still be able to receive regular treatment?	Appreciation		Autonomy	Voluntariness
		If you participate in this study, what are some of the things that you will be asked to do?	Appreciation		Expectations	Process
		Is it possible that being in this study will not have any benefit to you?	Appreciation		Consequences	Benefit
		Who will pay for your medical care if you are injured as a direct result of participating in this study?	Appreciation		Consequences	Risk/disadvantage
		What makes you want to consider participating in this study?	Reasoning		Autonomy	Motivations
6	QuIC	When I signed the consent form for my current cancer therapy, I knew that I was agreeing to participate in a clinical trial.	Objective understanding	Quality of informed consent	Purpose	Voluntariness
		The main reason cancer clinical trials are done is to improve the treatment of future cancer patients.	Objective understanding		Purpose	Benefit
		I have been informed how long my participation in this clinical trial is likely to last.	Objective understanding		Purpose	Process
		All the treatments and procedures in my clinical trial are standard for my type of cancer.	Objective understanding		Purpose	Process
		In my clinical trial, one of the researchers' major purposes is to compare the effects (good and bad) of two or more different ways of treating patients with my type of cancer, in order to see which is better.	Objective understanding		Purpose	Benefits/risks
		In my clinical trial, one of the researchers' major purposes is to test the safety of a new drug or treatment.	Objective understanding		Purpose	Benefits/risks
		In my clinical trial, one of the researchers' major purposes is to find the highest dose of a new drug or treatment that can be given without causing severe side effects.	Objective understanding		Purpose	Benefits/risks
		In my clinical trial, one of the researchers' major purposes is to find out what effects (good and bad) a new treatment has on me and my cancer.	Objective understanding		Purpose	Benefits/risks
		The treatment being researched in my clinical trial has been proven to be the best treatment for my type of cancer.	Objective understanding		Consequences	Benefit
		In my clinical trial, each group of patients receives a higher dose of the treatment than the group before, until some patients have serious side effects.	Objective understanding		Consequences	Risk/disadvantage
		After I agreed to participate in my clinical trial, my treatment was chosen randomly (by chance) from two or more possibilities.	Objective understanding		Purpose	Randomisation
		Compared with standard treatments for my type of cancer, my clinical trial does not carry any additional risks or discomforts.	Objective understanding		Consequences	Risk/disadvantage
		There may not be direct medical benefit to me from my participation in this clinical trial.	Objective understanding		Consequences	Benefit
		By participating in this clinical trial, I am helping the researchers learn information that may benefit future cancer patients.	Objective understanding		Consequences	Benefit
		Because I am participating in a clinical trial, it is possible that the study sponsor, various government agencies, or others who are not directly involved in my care could review my medical records.	Objective understanding		Consequences	Confidentiality
		My doctors did not offer me any alternatives besides treatment in this clinical trial.	Objective understanding		Consequences	Alternative
		The consent form I signed describes who will pay for treatment if I am injured or become ill as a result of participation in this clinical trial.	Objective understanding		Consequences	Risk/disadvantage
		The consent form I signed lists the name of the person (or persons) whom I should contact if I have any questions or concerns about the clinical trial.	Objective understanding		expectations	Process
		If I had not wanted to participate in this clinical trial, I could have declined to sign the consent form.	Objective understanding		Autonomy	Voluntariness
		I will have to remain in the clinical trial even if I decide someday that I want to withdraw.	Objective understanding		Autonomy	Voluntariness
		The fact that your treatment involves research	Subjective understanding		Purpose	Therapeutic misconception
		What the researchers are trying to find out in the clinical trial	Subjective understanding		Purpose	Aim
		How long you will be in the clinical trial	Subjective understanding		Purpose	Process
		The treatments and procedures you will undergo	Subjective understanding		Purpose	Process
		Which of these treatments and procedures are experimental	Subjective understanding		Purpose	Therapeutic misconception
		The possible risks and discomforts of participating in the clinical trial	Subjective understanding		Consequences	Risk/disadvantage
		The possible benefits to you of participating in the clinical trial	Subjective understanding		Consequences	Benefit
		How your participation in this clinical trial may benefit future patients	Subjective understanding		Consequences	Benefit
		The alternatives to participation in the clinical trial	Subjective understanding		Consequences	Alternatives
		The effect of the clinical trial on the confidentiality of your medical records	Subjective understanding		Consequences	Confidentiality
		Who will pay for treatment if you are injured or become ill because of participation in this clinical trial	Subjective understanding		Consequences	Risk/disadvantage
		Whom you should contact if you have questions or concerns about the clinical trial	Subjective understanding		Expectations	Process
		The fact that participation in the clinical trial is voluntary	Subjective understanding		Autonomy	Voluntariness
		Overall, how well did you understand your clinical trial when you signed the consent form?	Subjective understanding		Purpose	Process
7	DICCT	What is the purpose of the study?	Comprehension	Assess comprehension of informed consent information	Purpose	Aim
		When should you begin using medication?	Comprehension		Purpose	Process
		After you begin using the medication, how often are you supposed to use it?	Comprehension		Purpose	Process
		What are the possible risks or discomforts associated with the study?	Comprehension		Consequences	Risk/disadvantage
		Describe the benefits that may be expected for you and others as a result of the research?	Comprehension		Consequences	Benefit
		Can you tell me any other treatment that is available for your infection if you weren't participating in the study?	Comprehension		Purpose	Alternatives
		Who can you contact if you have any questions regarding the study and about your rights as a research subjects?	Comprehension		Expectations	Process
		If you become physically injured or ill as a direct result of participating in the study, whom do you contact?	Comprehension		Consequences	Risk/disadvantage
		If you become physically injured or ill as a direct result of participating in the study, what compensation is available?	Comprehension		Consequences	Risk/disadvantage
		If you become physically injured or ill as a direct result of participating in the study, who will pay for any necessary medical treatment?	Comprehension		Consequences	Risk/disadvantage
		Your participation in this study is entirely voluntary. What will happen if you refuse to be in the study?	Comprehension		Autonomy	Voluntariness
		Your participation in this study is entirely voluntary. What will happen if you agree to be in the study and later change your mind?	Comprehension		Autonomy	Voluntariness
		How would your decision whether or not to be in the study affect your present or future medical care with the study doctors or Deaconess Hospital?	Comprehension		Autonomy	Voluntariness
		Can you tell me who is allowed to see your medical records for this study?	Comprehension		Consequences	Confidentiality
8	ICTU	If you were to read a story about a clinical trial in a newspaper, would you have a clear understanding of what is involved in a clinical trial, a general sense about clinical trials, or not much idea? Please describe a clinical trial as you understand it.	Control group	Clinical trial understanding	Purpose	Process
		Now, think about this situation. A group of medical researchers want to test the effeciveness of a new drug designed to stop the growth of cancer. Some of the doctors want to give the drug to 1000 patients who have been recently diagnosed with cancer and see how many people experience a recovery. Another group of doctors want to give the new drug to 500 patients who have been recently diagnosed w…	Control group		Purpose	Randomisation
		If the medical researchers decided to use the two-group approach, should patients be allowed to decide if they want to be in the new drug group or the current drug group, or is it necessary to assign the patients to groups randomly?	Randomisation		Purpose	Randomisation
		If a doctor were to tell you that patients in a clinical trial were to be assigned to the new therapy and standard therapy randomly, do you understand randomly to mean that patients would be assigned by: [check all that apply]	Randomisation		Purpose	Randomisation
		If a doctor were to tell you that patients in a clinical trial were to be assigned to the new therapy and standard therapy randomly, do you understand standard therapy to mean: [check all that apply]	Knowledge of standard therapy		Purpose	Randomisation
		When new cancer drugs are tested, half of the subjects always receive a placebo or sugar pill instead of the new medicine.	Placebo		Purpose	Randomisation
		Clinical trials are essential to advancing medical science and improving the standard of care.	Purpose		Purpose	Aim
9	DMCI	I was powerless in the face of this decision.	Voluntariness, locus of control, self-efficacy, decision making	Decision making	Autonomy	Voluntariness
		Someone took this decision away from me.	Voluntariness, locus of control, self-efficacy, decision making		Autonomy	Voluntariness
		I made this decision.	Voluntariness, locus of control, self-efficacy, decision making		Autonomy	Voluntariness
		I was passive in the face of this decision.	Voluntariness, locus of control, self-efficacy, decision making		Autonomy	Voluntariness
		The decision about the protocol was inappropriately influenced by others.	Voluntariness, locus of control, self-efficacy, decision making		Individualisation	Voluntariness
		I was not in control of this decision.	Voluntariness, locus of control, self-efficacy, decision making		Autonomy	Voluntariness
		Others made this decision against my wishes.	Voluntariness, locus of control, self-efficacy, decision making		Autonomy	Voluntariness
		I was not the one to chooose.	Voluntariness, locus of control, self-efficacy, decision making		Autonomy	Voluntariness
		The decision was up to me.	Voluntariness, locus of control, self-efficacy, decision making		Autonomy	Voluntariness
10	Porteri Study	What is the aim of this study?	Aim	Understanding information - Alzheimer's trials	Purpose	Aim
		Will all patients take the same drug during the study?	Placebo/Control group		Purpose	Randomisation
		How is it decided whether you will take the experimental drug or the placebo [or the drug already in use]?	Randomisation		Purpose	Randomisation
		Will you know if you take the experimental drug or the placebo [or the drug already used]? Will the doctor know?	Double blind		Purpose	Randomisation
		Please, list the medical examinations which you will undergo for the aim of this study.	Medical examinations		Purpose	Process
		How long will the study last?	Study duration		Purpose	Risk/disadvantage
		Please mention the benefit which you may obtain from this study.	Personal benefit		Consequences	Benefit
		What is the main disadvantage of this study?	Risk		Consequences	Risk/disadvantage
		Please mention at least two side-effects that some patients may suffer when taking the experimental drug [quote name of experimental drug].	Risk		Consequences	Risk/disadvantage
		Please mention an available treatment for your disease if you don't take part in the trial.	Alternatives		Consequences	Alternatives
		Can you withdraw from the study if you want to?	Voluntariness/withdrawal		Autonomy	Voluntariness
		The doctor responsible for the study will ask for some personal data. Can these data be communicated to other people?	Privacy		Consequences	Confidentiality
11	ASIC	Are you participating in a research study?	Knowledge of voluntariness	Maintaining informed consent over extended periods	Purpose	Therapeutic misconception
		Are you required to participate in this research study?	Knowledge of voluntariness		Autonomy	Voluntariness
		Are you allowed to withdraw from the study?	Knowledge of voluntariness		Autonomy	Voluntariness
		What is the general purpose of the study?	Knowledge of clinical trial		Purpose	Aim
		Is the treatment you are getting now the same as it was before you started the study? [Follow-up: How is it different?]	Knowledge of clinical trial		Purpose	Therapeutic misconception
		If you decide to withdraw, will you be able to receive treatment?	Knowledge of clinical trial		Consequences	Alternatives
		Are there any possible risks or discomforts in the study? [Follow-up: Can you tell me about them?]	Knowledge of risk		Consequences	Risk/disadvantage
12	ESC	What are two potential risks?	Risk	Evaluation to consent	Consequences	Risk/disadvantage
		What is expected from you, the resident?	Expectation		Expectations	Process
		What if you experience discomfort?	Expectation		Consequences	Risk/disadvantage
		What if you don't want to continue?	Voluntariness		Autonomy	Voluntariness
		How is it decided who gets the study intervention?	Randomisation		Purpose	Randomisation
13	BICEP	Having all the information needed	Informed consent aggregate scores (ICAS)	Autonomous authorisation	Purpose	Process
		Recall of signing a consent form	ICAS		Purpose	Process
		Reporting no pressure	ICAS		Autonomy	Voluntariness
		Reporting no consequences to medical care of nonparticipation	ICAS		Consequences	Voluntariness
		Identifying an aspirational benefit	ICAS		Consequences	Benefit
		Being completely or somewhat satisfied with the informed consent process	ICAS		Expectations	Satisfaction
		Reporting that the study addresses a research question	ICAS		Purpose	Benefits/risks
		Reporting that the research is directed at an outcome ultimately benefiting others	ICAS		Purpose	Benefits/risks
		Not reporting that the research was directed toward an outcome to ultimately benefit self	ICAS		Purpose	Therapeutic misconception
		Showing clear appreciation that participation was voluntary	ICAS		Autonomy	Voluntariness
		Mentioning a direct benefit from participation	Therapeutic misconception aggregate score (TMAS)		Consequences	Benefit
		Believing the research was ultimately directed at benefiting the self	TMAS		Consequences	Therapeutic misconception
		Not endorsing an aspirational benefit	TMAS		Consequences	Benefit
		Not reporting that the primary purpose of the parent study was to address a research question	TMAS		Purpose	Aim
		Not believing that the research was aimed at ultimately benefiting others	TMAS		Purpose	Benefits/risks
14	MacCAT CR	Nature of the project (4 items that are generated specifically for project)	Understanding	Assessing decisional capacity	Purpose	Aim
		Primary purpose is research	Understanding		Purpose	Therapeutic misconception
		Effects on individualised care (3 items that are generated specifically for project)	Understanding		Individualisation	Process
		Benefits and risks/discomforts (4 items that are generated specifically for project)	Understanding		Consequences	Benefits/risks
		Ability to withdraw	Understanding		Consequences	Voluntariness
		Object not personal benefit	Appreciation		Consequences	Benefit
		Possibility of reduced benefit	Appreciation		Consequences	Benefit
		Withdrawal possible	Appreciation		Consequences	Voluntariness
		Consequential reasoning	Reasoning		Expectations	Process
		Comparative reasoning	Reasoning		Expectations	Process
		Generating consequences	Reasoning		Consequences	Process
		Logical consistency of choice	Reasoning		Expectations	Process
		Expressing a choice	Reasoning		Autonomy	Process
